# Supplementary material for: Critical Requirements for the Initiation of a Cardiac Arrhythmia in Rat Ventricle: How Many Myocytes?
Source: Cells. 2022 Jun 9;11(12):1878. doi: 10.3390/cells11121878 (PMC9221049; doi:10.3390/cells11121878)
Supplement: Supplementary file 1 [file cells-11-01878-s001.zip]

Archive with 7 entries (7 files):
- Supplementary Caption.pdf
- Video_S1.mp4
- Video_S2.mp4
- Video_S3.mp4
- Video_S4.mp4
- Video_S5.wmv
- Video_S6.wmv
